# Supplementary material for: Emergence of Novel Chlamydia trachomatis Sequence Types among Chlamydia Patients in the Republic of Belarus
Source: Microorganisms. 2022 Feb 21;10(2):478. doi: 10.3390/microorganisms10020478 (PMC8876968; doi:10.3390/microorganisms10020478)
Supplement: Supplementary file 1 [file microorganisms-10-00478-s001.zip]

Archive with 1 entries (1 files):
- microorganisms-1586044-supplementary.pdf
